# Supplementary material for: Estimation of change in pleural pressure in assisted and unassisted spontaneous breathing pediatric patients using fluctuation of central venous pressure: A preliminary study
Source: PLoS One. 2021 Mar 1;16(3):e0247360. doi: 10.1371/journal.pone.0247360 (PMC7920368; doi:10.1371/journal.pone.0247360)
Supplement: S1 Data — (XLSX) [file pone.0247360.s001.xlsx]

## Sheet: Figure2
	case	ΔPes	ΔCVP	cΔCVP-derived ΔPpl
PS10	1	-0.17	0	0
PS5	1	-1.86	-1.01351	-1.61
PS0	1	-3.38	-1.52027	-2.42
PS10	2	-4.96	-1.83824	-4.14
PS5	2	-6.99	-2.75735	-6.2
PS0	2	-8.64	-3.30882	-7.44
PS10	3	-4.12	-1.96078	-5.08
PS5	3	-5.1	-2.54902	-6.6
PS0	3	-5.29	-4.31373	-11.2
PS10	4	-7.14	-4.59184	-8.4
PS5	4	-7.31	-3.7415	-6.85
PS0	4	-9.18	-4.7619	-8.71
PS10	5	-2.61	-1.3913	-5.27
PS5	5	-9.39	-4.34783	-16.5
PS0	5	-8.7	-3.65217	-13.8
PS10	6	-0.19	0	0
PS5	6	-1.68	-0.934579	-2.16
PS0	6	-4.3	-2.05607	-4.75
PS10	7	-15.2	-3.41	-12.5
PS5	7	-17	-3.24	-11.85
PS0	7	-19.8	-4.09	-15
PS10	8	-5.78	-2.47525	-5.91
PS5	8	-7.1	-1.65017	-10.6
PS0	8	-4.95	-2.9703	-8.86
mean		-6.70167	-2.60728	-7.32708
SD		4.8184	1.36373	4.49174
